# Supplementary material for: Tryptophan Metabolites, Cytokines, and Fatty Acid Binding Protein 2 in Myalgic Encephalomyelitis/Chronic Fatigue Syndrome
Source: Biomedicines. 2021 Nov 19;9(11):1724. doi: 10.3390/biomedicines9111724 (PMC8615774; doi:10.3390/biomedicines9111724)
Supplement: Supplementary file 1 [file biomedicines-09-01724-s001.zip]

Archive with 1 entries (1 files):
- biomedicines-1445078-supplementary.pdf
